# Supplementary material for: Improving tolerance to fluctuating light through adaptive laboratory evolution in the cyanobacterium Synechocystis
Source: Nat Commun. 2026 May 4;17:4025. doi: 10.1038/s41467-026-72689-x (PMC13139465; doi:10.1038/s41467-026-72689-x)
Supplement: Supplementary file 4 — Source Data [file 41467_2026_72689_MOESM4_ESM.zip]

Archive with 8 entries (8 files):
- data_S1_700711_0_data_set_12242760_t9vngm.xlsx
- data_S2_700711_0_data_set_12242761_t9vngm.xlsx
- data_S3_700711_0_data_set_12242762_t9vngm.xlsx
- data_S4_700711_0_data_set_12242763_t9vngm.xlsx
- data_S5_700711_0_data_set_12242764_t9vngm.xlsx
- data_S6_700711_0_data_set_12242765_t9vngn.xlsx
- data_S7_700711_0_data_set_12242766_t9vngn.xlsx
- Structure_AlphaFlod 3.zip
